# Supplementary material for: Prolonged Alprazolam Treatment Alters Components of Glutamatergic Neurotransmission in the Hippocampus of Male Wistar Rats—The Neuroadaptive Changes following Long-Term Benzodiazepine (Mis)Use
Source: Pharmaceuticals (Basel). 2023 Feb 21;16(3):331. doi: 10.3390/ph16030331 (PMC10053378; doi:10.3390/ph16030331)
Supplement: Supplementary file 1 [file pharmaceuticals-16-00331-s001.zip]

Archive with 1 entries (1 files):
- pharmaceuticals-2208387-supplementary.jpg
